# Supplementary material for: Genetic Contribution of Endometriosis to the Risk of Developing Hormone-Related Cancers
Source: Int J Mol Sci. 2021 Jun 4;22(11):6083. doi: 10.3390/ijms22116083 (PMC8200110; doi:10.3390/ijms22116083)
Supplement: Supplementary file 1 [file ijms-22-06083-s001.zip]

Archive with 4 entries (2 files):
- ijms-1244314-supplementary/
- ijms-1244314-supplementary/Rueda-et-al_IJMS_2021-06-04_SUPPLEMENTARY-FIGURES-TABLES/
- ijms-1244314-supplementary/Rueda-et-al_IJMS_2021-06-04_SUPPLEMENTARY-FIGURES-TABLES/Rueda-et-al_IJMS_2021-05-17_Supplementary-file-1_R-scripts.pdf
- ijms-1244314-supplementary/Rueda-et-al_IJMS_2021-06-04_SUPPLEMENTARY-FIGURES-TABLES/Rueda-et-al_IJMS_2021-06-04_Supplementary-figures-tables.pptx
